# Supplementary material for: Targeting Lipocalin-2 in Inflammatory Breast Cancer Cells with Small Interference RNA and Small Molecule Inhibitors
Source: Int J Mol Sci. 2021 Aug 10;22(16):8581. doi: 10.3390/ijms22168581 (PMC8395282; doi:10.3390/ijms22168581)
Supplement: Supplementary file 1 [file ijms-22-08581-s001.zip]

Archive with 1 entries (1 files):
- ijms-1285824-supplementary.pdf
